# Supplementary material for: Impact of COVID-19 pandemic on road traffic injuries in Iran: An interrupted time-series analysis
Source: PLoS One. 2024 Jun 17;19(6):e0305081. doi: 10.1371/journal.pone.0305081 (PMC11182493; doi:10.1371/journal.pone.0305081)
Supplement: S1 File — (XLSX) [file pone.0305081.s001.xlsx]

## Sheet: AZ Q
Num	Month	Number of incident-services provided	The number of injured	Death on the scene	The total number of deceased
2017
1	20 March-19 April	92	196	15	15
2	20 April - 20 May	73	171	9	9
3	21 May- 20 June	85	192	17	17
4	21 June - 21 July	125	351	20	21
5	22 July - 21 August	127	299	15	15
6	22 August - 21 September	139	326	18	18
7	22 September - 21 October	94	175	4	5
8	22 October - 20 November	96	218	15	15
9	21 November - 20 December	70	194	6	6
10	21 December - 19 January	70	152	21	22
11	20 January - 18 February	88	180	12	13
12	19 February - 20 March	89	195	8	9
2018
1	20 March-19 April	119	301	6	6
2	20 April - 20 May	89	236	14	14
3	21 May- 20 June	86	194	12	12
4	21 June - 21 July	145	371	14	14
5	22 July - 21 August	139	332	12	12
6	22 August - 21 September	150	381	6	6
7	22 September - 21 October	80	206	11	11
8	22 October - 20 November	96	246	15	15
9	21 November - 20 December	98	279	10	10
10	21 December - 19 January	93	191	5	5
11	20 January - 18 February	82	209	9	9
12	19 February - 20 March	95	246	5	6
2019
1	20 March-19 April	95	254	26	26
2	20 April - 20 May	87	219	12	12
3	21 May- 20 June	95	254	26	26
4	21 June - 21 July	131	368	13	13
5	22 July - 21 August	155	483	17	19
6	22 August - 21 September	147	411	17	17
7	22 September - 21 October	102	275	6	6
8	22 October - 20 November	95	231	13	13
9	21 November - 20 December	73	177	9	9
10	21 December - 19 January	84	214	16	16
11	20 January - 18 February	66	154	10	10
12	19 February - 20 March	46	108	4	4
2020
1	20 March-19 April	27	63	10	10
2	20 April - 20 May	47	117	2	2
3	21 May- 20 June	71	171	9	10
4	21 June - 21 July	67	144	2	2
5	22 July - 21 August	92	234	11	12
6	22 August - 21 September	69	148	4	5
7	22 September - 21 October	54	144	9	9
8	22 October - 20 November	57	131	13	13
9	21 November - 20 December	33	72	1	1
10	21 December - 19 January	42	96	3	4
11	20 January - 18 February	50	140	3	3
12	19 February - 20 March	47	116	8	8
2021
1	20 March-19 April	47	124	5	5
2	20 April - 20 May	41	115	5	5
3	21 May- 20 June	52	140	5	6
4	21 June - 21 July	78	239	10	10
5	22 July - 21 August	64	180	5	5
6	22 August - 21 September	51	125	2	2
7	22 September - 21 October	58	166	9	9
8	22 October - 20 November	70	174	5	5
9	21 November - 20 December	53	132	11	11
10	21 December - 19 January	60	134	6	6
11	20 January - 18 February	42	92	3	3
12	19 February - 20 March	49	104	2	2

## Sheet: Az Sh
Num	Month	Number of incident-services provided	The number of injured	Death on the scene	The total number of deceased
2017
1	20 March-19 April	91	200	20	20
2	20 April - 20 May	55	148	5	5
3	21 May- 20 June	49	89	7	7
4	21 June - 21 July	105	253	14	15
5	22 July - 21 August	106	254	11	11
6	22 August - 21 September	113	242	17	17
7	22 September - 21 October	63	117	8	8
8	22 October - 20 November	93	174	15	16
9	21 November - 20 December	84	177	10	10
10	21 December - 19 January	68	157	13	13
11	20 January - 18 February	71	169	18	18
12	19 February - 20 March	72	158	6	6
2018
1	20 March-19 April	124	319	10	10
2	20 April - 20 May	84	179	10	11
3	21 May- 20 June	96	205	26	26
4	21 June - 21 July	103	205	20	20
5	22 July - 21 August	129	271	20	20
6	22 August - 21 September	120	271	26	28
7	22 September - 21 October	66	177	16	16
8	22 October - 20 November	92	218	20	20
9	21 November - 20 December	99	213	14	14
10	21 December - 19 January	85	150	19	19
11	20 January - 18 February	85	168	11	11
12	19 February - 20 March	91	166	7	8
2019
1	20 March-19 April	120	257	5	5
2	20 April - 20 May	69	98	16	17
3	21 May- 20 June	108	222	20	20
4	21 June - 21 July	98	188	21	21
5	22 July - 21 August	112	226	17	17
6	22 August - 21 September	101	274	9	9
7	22 September - 21 October	81	179	15	15
8	22 October - 20 November	52	91	5	5
9	21 November - 20 December	51	150	25	26
10	21 December - 19 January	54	127	9	9
11	20 January - 18 February	71	193	15	15
12	19 February - 20 March	39	63	11	11
2020
1	20 March-19 April	34	88	10	10
2	20 April - 20 May	56	101	7	7
3	21 May- 20 June	82	198	12	12
4	21 June - 21 July	78	144	11	11
5	22 July - 21 August	64	133	8	8
6	22 August - 21 September	69	154	5	5
7	22 September - 21 October	57	92	10	10
8	22 October - 20 November	54	110	5	5
9	21 November - 20 December	52	81	11	12
10	21 December - 19 January	52	103	15	15
11	20 January - 18 February	64	128	12	12
12	19 February - 20 March	53	120	17	18
2021
1	20 March-19 April	62	154	4	4
2	20 April - 20 May	40	85	12	12
3	21 May- 20 June	62	146	14	14
4	21 June - 21 July	73	171	10	10
5	22 July - 21 August	67	148	7	8
6	22 August - 21 September	67	128	24	24
7	22 September - 21 October	49	88	12	12
8	22 October - 20 November	65	131	19	20
9	21 November - 20 December	88	209	12	12
10	21 December - 19 January	67	130	5	5
11	20 January - 18 February	57	92	12	12
12	19 February - 20 March	67	131	13	13

## Sheet: Ardabil
Num	Month	Number of incident-services provided	The number of injured	Death on the scene	The total number of deceased
2017
1	20 March-19 April	40	115	5	5
2	20 April - 20 May	21	42	7	7
3	21 May- 20 June	17	40	4	4
4	21 June - 21 July	27	83	3	3
5	22 July - 21 August	28	47	6	6
6	22 August - 21 September	29	62	3	3
7	22 September - 21 October	39	116	0	0
8	22 October - 20 November	26	46	1	1
9	21 November - 20 December	20	42	7	7
10	21 December - 19 January	14	39	1	1
11	20 January - 18 February	15	45	0	0
12	19 February - 20 March	18	49	2	2
2018
1	20 March-19 April	40	127	4	4
2	20 April - 20 May	16	22	6	6
3	21 May- 20 June	37	76	12	12
4	21 June - 21 July	46	91	4	5
5	22 July - 21 August	59	145	13	13
6	22 August - 21 September	55	143	11	11
7	22 September - 21 October	43	103	7	7
8	22 October - 20 November	28	58	6	6
9	21 November - 20 December	33	73	4	4
10	21 December - 19 January	31	78	7	7
11	20 January - 18 February	39	90	4	4
12	19 February - 20 March	37	78	4	4
2019
1	20 March-19 April	47	100	5	5
2	20 April - 20 May	25	50	5	5
3	21 May- 20 June	28	64	14	14
4	21 June - 21 July	35	101	7	7
5	22 July - 21 August	49	111	6	6
6	22 August - 21 September	48	120	4	4
7	22 September - 21 October	31	74	6	6
8	22 October - 20 November	23	63	3	3
9	21 November - 20 December	18	44	1	1
10	21 December - 19 January	23	56	6	6
11	20 January - 18 February	15	22	2	2
12	19 February - 20 March	10	26	1	1
2020
1	20 March-19 April	9	24	2	2
2	20 April - 20 May	16	27	3	3
3	21 May- 20 June	22	51	4	5
4	21 June - 21 July	24	38	14	14
5	22 July - 21 August	42	110	10	10
6	22 August - 21 September	29	65	15	15
7	22 September - 21 October	22	57	4	4
8	22 October - 20 November	24	61	6	6
9	21 November - 20 December	10	21	5	5
10	21 December - 19 January	12	16	0	0
11	20 January - 18 February	20	45	1	1
12	19 February - 20 March	30	74	5	5
2021
1	20 March-19 April	23	61	3	3
2	20 April - 20 May	23	34	8	8
3	21 May- 20 June	17	71	5	5
4	21 June - 21 July	25	72	4	4
5	22 July - 21 August	29	67	6	6
6	22 August - 21 September	19	40	15	15
7	22 September - 21 October	35	72	14	14
8	22 October - 20 November	22	47	7	7
9	21 November - 20 December	13	24	1	1
10	21 December - 19 January	11	19	2	2
11	20 January - 18 February	11	22	3	3
12	19 February - 20 March	19	39	7	7

## Sheet: Isfahan
Num	Month	Number of incident-services provided	The number of injured	Death on the scene	The total number of deceased
2017
1	20 March-19 April	155	428	15	15
2	20 April - 20 May	134	355	23	23
3	21 May- 20 June	143	308	6	6
4	21 June - 21 July	205	503	14	14
5	22 July - 21 August	181	441	21	21
6	22 August - 21 September	211	568	19	19
7	22 September - 21 October	159	344	18	20
8	22 October - 20 November	136	293	17	17
9	21 November - 20 December	96	222	20	20
10	21 December - 19 January	77	193	8	8
11	20 January - 18 February	90	207	13	13
12	19 February - 20 March	126	296	13	13
2018
1	20 March-19 April	146	434	13	15
2	20 April - 20 May	146	434	13	15
3	21 May- 20 June	115	249	12	12
4	21 June - 21 July	158	335	25	25
5	22 July - 21 August	182	460	13	13
6	22 August - 21 September	186	477	48	48
7	22 September - 21 October	115	242	8	8
8	22 October - 20 November	105	259	11	11
9	21 November - 20 December	90	241	10	10
10	21 December - 19 January	81	167	10	10
11	20 January - 18 February	104	234	16	16
12	19 February - 20 March	126	295	16	16
2019
1	20 March-19 April	132	412	15	15
2	20 April - 20 May	98	266	13	13
3	21 May- 20 June	124	291	11	11
4	21 June - 21 July	164	422	39	39
5	22 July - 21 August	181	484	22	23
6	22 August - 21 September	181	484	22	23
7	22 September - 21 October	145	333	10	10
8	22 October - 20 November	141	324	13	13
9	21 November - 20 December	83	187	11	11
10	21 December - 19 January	80	155	8	8
11	20 January - 18 February	86	196	19	19
12	19 February - 20 March	68	139	8	8
2020
1	20 March-19 April	51	96	6	6
2	20 April - 20 May	82	191	14	14
3	21 May- 20 June	128	296	21	22
4	21 June - 21 July	89	186	7	7
5	22 July - 21 August	116	267	13	13
6	22 August - 21 September	145	299	19	20
7	22 September - 21 October	121	277	24	24
8	22 October - 20 November	94	194	6	6
9	21 November - 20 December	61	150	9	9
10	21 December - 19 January	59	146	8	8
11	20 January - 18 February	74	191	13	13
12	19 February - 20 March	95	257	20	20
2021
1	20 March-19 April	87	231	16	16
2	20 April - 20 May	86	204	10	10
3	21 May- 20 June	131	318	17	18
4	21 June - 21 July	184	397	22	22
5	22 July - 21 August	148	353	17	17
6	22 August - 21 September	134	283	13	13
7	22 September - 21 October	173	394	25	25
8	22 October - 20 November	137	322	14	14
9	21 November - 20 December	121	319	19	19
10	21 December - 19 January	131	303	16	16
11	20 January - 18 February	113	232	5	5
12	19 February - 20 March	130	278	10	10

## Sheet: Alborz
Num	Month	Number of incident-services provided	The number of injured	Death on the scene	The total number of deceased
2017
1	20 March-19 April	93	248	0	0
2	20 April - 20 May	56	113	2	2
3	21 May- 20 June	45	99	2	2
4	21 June - 21 July	77	204	5	5
5	22 July - 21 August	55	114	3	3
6	22 August - 21 September	52	121	2	2
7	22 September - 21 October	43	88	0	0
8	22 October - 20 November	56	140	1	2
9	21 November - 20 December	54	161	4	4
10	21 December - 19 January	61	121	1	1
11	20 January - 18 February	32	71	0	0
12	19 February - 20 March	41	81	4	4
2018
1	20 March-19 April	66	186	3	3
2	20 April - 20 May	51	114	7	7
3	21 May- 20 June	57	139	1	1
4	21 June - 21 July	47	85	2	2
5	22 July - 21 August	54	102	3	3
6	22 August - 21 September	60	158	0	3
7	22 September - 21 October	46	128	2	2
8	22 October - 20 November	61	164	2	2
9	21 November - 20 December	66	201	1	1
10	21 December - 19 January	28	45	0	0
11	20 January - 18 February	37	84	1	1
12	19 February - 20 March	45	115	1	1
2019
1	20 March-19 April	57	142	1	1
2	20 April - 20 May	43	106	1	1
3	21 May- 20 June	61	148	2	2
4	21 June - 21 July	61	168	4	4
5	22 July - 21 August	62	167	2	2
6	22 August - 21 September	70	186	1	1
7	22 September - 21 October	69	145	4	5
8	22 October - 20 November	40	83	0	0
9	21 November - 20 December	52	166	0	1
10	21 December - 19 January	38	103	1	1
11	20 January - 18 February	20	46	2	2
12	19 February - 20 March	18	29	0	0
2020
1	20 March-19 April	4	9	0	0
2	20 April - 20 May	25	39	3	3
3	21 May- 20 June	34	76	1	1
4	21 June - 21 July	33	74	0	0
5	22 July - 21 August	49	133	5	5
6	22 August - 21 September	52	142	5	5
7	22 September - 21 October	30	69	0	1
8	22 October - 20 November	27	61	3	3
9	21 November - 20 December	22	24	1	1
10	21 December - 19 January	20	32	1	1
11	20 January - 18 February	32	67	1	1
12	19 February - 20 March	31	50	2	2
2021
1	20 March-19 April	37	76	0	0
2	20 April - 20 May	38	78	2	2
3	21 May- 20 June	52	115	3	3
4	21 June - 21 July	70	144	2	3
5	22 July - 21 August	45	84	0	0
6	22 August - 21 September	39	76	1	1
7	22 September - 21 October	37	92	2	2
8	22 October - 20 November	48	118	1	1
9	21 November - 20 December	22	35	0	0
10	21 December - 19 January	29	61	1	1
11	20 January - 18 February	37	69	0	0
12	19 February - 20 March	42	79	4	4

## Sheet: Ilam
Num	Month	Number of incident-services provided	The number of injured	Death on the scene	The total number of deceased
2017
1	20 March-19 April	24	70	0	0
2	20 April - 20 May	16	41	1	1
3	21 May- 20 June	10	22	0	0
4	21 June - 21 July	10	51	1	1
5	22 July - 21 August	13	36	2	2
6	22 August - 21 September	15	42	1	1
7	22 September - 21 October	11	29	1	1
8	22 October - 20 November	14	85	5	5
9	21 November - 20 December	9	17	5	5
10	21 December - 19 January	10	28	5	6
11	20 January - 18 February	10	25	3	3
12	19 February - 20 March	11	27	3	3
2018
1	20 March-19 April	11	32	1	1
2	20 April - 20 May	17	30	10	10
3	21 May- 20 June	15	30	2	2
4	21 June - 21 July	12	34	3	3
5	22 July - 21 August	27	62	3	3
6	22 August - 21 September	26	62	2	2
7	22 September - 21 October	25	60	4	4
8	22 October - 20 November	49	123	10	10
9	21 November - 20 December	25	42	3	3
10	21 December - 19 January	19	46	1	1
11	20 January - 18 February	20	44	3	3
12	19 February - 20 March	24	53	3	3
2019
1	20 March-19 April	15	33	2	2
2	20 April - 20 May	9	14	2	2
3	21 May- 20 June	18	35	3	3
4	21 June - 21 July	22	40	0	0
5	22 July - 21 August	7	12	1	1
6	22 August - 21 September	20	48	7	7
7	22 September - 21 October	71	215	27	27
8	22 October - 20 November	15	41	2	2
9	21 November - 20 December	10	27	3	3
10	21 December - 19 January	5	19	1	1
11	20 January - 18 February	16	39	1	1
12	19 February - 20 March	7	10	1	1
2020
1	20 March-19 April	12	30	1	1
2	20 April - 20 May	9	26	7	7
3	21 May- 20 June	12	30	1	1
4	21 June - 21 July	12	23	3	3
5	22 July - 21 August	14	27	1	1
6	22 August - 21 September	6	16	2	2
7	22 September - 21 October	8	16	2	2
8	22 October - 20 November	10	27	4	4
9	21 November - 20 December	11	23	0	0
10	21 December - 19 January	13	21	4	4
11	20 January - 18 February	14	35	1	1
12	19 February - 20 March	18	50	7	7
2021
1	20 March-19 April	17	25	2	2
2	20 April - 20 May	12	24	0	0
3	21 May- 20 June	18	31	5	5
4	21 June - 21 July	17	37	3	3
5	22 July - 21 August	19	36	11	11
6	22 August - 21 September	16	39	1	1
7	22 September - 21 October	31	63	3	3
8	22 October - 20 November	14	28	3	3
9	21 November - 20 December	14	32	5	5
10	21 December - 19 January	15	25	0	0
11	20 January - 18 February	8	15	5	5
12	19 February - 20 March	17	44	2	2

## Sheet: Kh jonubi
Num	Month	Number of incident-services provided	The number of injured	Death on the scene	The total number of deceased
2017
1	20 March-19 April	80	211	5	5
2	20 April - 20 May	58	145	8	8
3	21 May- 20 June	45	88	7	7
4	21 June - 21 July	62	152	6	6
5	22 July - 21 August	87	284	13	13
6	22 August - 21 September	79	187	9	9
7	22 September - 21 October	55	115	9	9
8	22 October - 20 November	52	137	15	15
9	21 November - 20 December	58	95	17	17
10	21 December - 19 January	54	98	4	4
11	20 January - 18 February	43	127	12	12
12	19 February - 20 March	62	127	8	8
2018
1	20 March-19 April	79	213	7	7
2	20 April - 20 May	60	113	7	8
3	21 May- 20 June	65	170	5	5
4	21 June - 21 July	76	158	11	11
5	22 July - 21 August	94	232	8	8
6	22 August - 21 September	114	297	9	10
7	22 September - 21 October	56	117	8	8
8	22 October - 20 November	76	150	8	8
9	21 November - 20 December	71	141	10	10
10	21 December - 19 January	72	130	10	10
11	20 January - 18 February	73	112	4	4
12	19 February - 20 March	76	134	10	10
2019
1	20 March-19 April	107	219	5	5
2	20 April - 20 May	73	131	4	5
3	21 May- 20 June	92	309	16	16
4	21 June - 21 July	107	256	8	9
5	22 July - 21 August	87	207	11	11
6	22 August - 21 September	115	308	18	18
7	22 September - 21 October	83	186	9	9
8	22 October - 20 November	88	221	14	14
9	21 November - 20 December	50	88	4	4
10	21 December - 19 January	60	124	6	6
11	20 January - 18 February	49	96	2	2
12	19 February - 20 March	54	121	5	5
2020
1	20 March-19 April	44	95	8	8
2	20 April - 20 May	50	103	19	19
3	21 May- 20 June	83	186	6	7
4	21 June - 21 July	57	98	16	16
5	22 July - 21 August	53	102	8	8
6	22 August - 21 September	56	121	4	4
7	22 September - 21 October	39	63	1	1
8	22 October - 20 November	60	128	5	6
9	21 November - 20 December	36	62	6	6
10	21 December - 19 January	44	94	8	8
11	20 January - 18 February	49	89	3	3
12	19 February - 20 March	61	130	4	4
2021
1	20 March-19 April	78	191	16	16
2	20 April - 20 May	50	104	2	2
3	21 May- 20 June	59	107	10	10
4	21 June - 21 July	68	171	8	9
5	22 July - 21 August	64	132	6	6
6	22 August - 21 September	54	155	13	13
7	22 September - 21 October	68	150	11	11
8	22 October - 20 November	53	131	8	8
9	21 November - 20 December	51	131	14	14
10	21 December - 19 January	59	118	11	11
11	20 January - 18 February	52	104	2	2
12	19 February - 20 March	71	168	5	5

## Sheet: Charmahal
Num	Month	Number of incident-services provided	The number of injured	Death on the scene	The total number of deceased
2017
1	20 March-19 April	26	70	7	7
2	20 April - 20 May	23	51	4	4
3	21 May- 20 June	21	51	3	3
4	21 June - 21 July	29	75	2	2
5	22 July - 21 August	44	134	8	8
6	22 August - 21 September	63	156	9	9
7	22 September - 21 October	35	95	2	2
8	22 October - 20 November	44	85	8	8
9	21 November - 20 December	17	52	13	13
10	21 December - 19 January	28	39	9	9
11	20 January - 18 February	19	50	3	3
12	19 February - 20 March	33	66	4	4
2018
1	20 March-19 April	47	118	4	5
2	20 April - 20 May	27	55	2	2
3	21 May- 20 June	25	50	3	3
4	21 June - 21 July	41	86	11	11
5	22 July - 21 August	46	91	9	9
6	22 August - 21 September	50	109	2	2
7	22 September - 21 October	29	63	8	8
8	22 October - 20 November	40	84	5	6
9	21 November - 20 December	25	47	2	2
10	21 December - 19 January	28	42	2	2
11	20 January - 18 February	35	66	3	3
12	19 February - 20 March	33	62	2	2
2019
1	20 March-19 April	37	65	9	9
2	20 April - 20 May	17	31	1	1
3	21 May- 20 June	40	82	4	4
4	21 June - 21 July	26	52	1	1
5	22 July - 21 August	44	105	3	3
6	22 August - 21 September	56	148	8	9
7	22 September - 21 October	35	93	6	6
8	22 October - 20 November	20	45	1	1
9	21 November - 20 December	11	40	0	0
10	21 December - 19 January	25	39	0	0
11	20 January - 18 February	15	35	0	0
12	19 February - 20 March	20	37	7	7
2020
1	20 March-19 April	13	21	0	0
2	20 April - 20 May	25	56	1	1
3	21 May- 20 June	34	73	4	4
4	21 June - 21 July	40	131	10	10
5	22 July - 21 August	37	65	3	3
6	22 August - 21 September	28	86	7	7
7	22 September - 21 October	32	49	7	7
8	22 October - 20 November	29	53	1	1
9	21 November - 20 December	17	58	4	4
10	21 December - 19 January	25	54	2	2
11	20 January - 18 February	27	54	5	5
12	19 February - 20 March	26	53	4	4
2021
1	20 March-19 April	38	82	4	4
2	20 April - 20 May	27	50	7	7
3	21 May- 20 June	42	80	9	10
4	21 June - 21 July	52	124	4	4
5	22 July - 21 August	23	35	2	2
6	22 August - 21 September	43	97	3	3
7	22 September - 21 October	43	101	14	14
8	22 October - 20 November	31	64	8	8
9	21 November - 20 December	27	39	2	2
10	21 December - 19 January	19	52	3	3
11	20 January - 18 February	23	52	6	6
12	19 February - 20 March	21	75	4	4

## Sheet: Bushehr
Num	Month	Number of incident-services provided	The number of injured	Death on the scene	The total number of deceased
2017
1	20 March-19 April	43	93	1	1
2	20 April - 20 May	23	39	0	0
3	21 May- 20 June	27	41	0	0
4	21 June - 21 July	12	21	1	1
5	22 July - 21 August	26	74	0	0
6	22 August - 21 September	25	45	0	0
7	22 September - 21 October	32	56	1	1
8	22 October - 20 November	32	76	2	2
9	21 November - 20 December	15	40	2	2
10	21 December - 19 January	29	34	0	0
11	20 January - 18 February	30	42	3	3
12	19 February - 20 March	23	54	5	5
2018
1	20 March-19 April	49	112	5	5
2	20 April - 20 May	34	57	4	4
3	21 May- 20 June	28	59	2	2
4	21 June - 21 July	21	46	1	1
5	22 July - 21 August	19	38	3	3
6	22 August - 21 September	26	46	3	3
7	22 September - 21 October	24	37	2	2
8	22 October - 20 November	39	64	1	1
9	21 November - 20 December	26	50	8	8
10	21 December - 19 January	27	59	5	6
11	20 January - 18 February	31	55	5	5
12	19 February - 20 March	27	49	0	0
2019
1	20 March-19 April	37	67	3	3
2	20 April - 20 May	20	25	2	2
3	21 May- 20 June	17	33	0	0
4	21 June - 21 July	28	38	2	3
5	22 July - 21 August	36	74	6	7
6	22 August - 21 September	29	60	3	3
7	22 September - 21 October	23	33	0	0
8	22 October - 20 November	38	67	9	10
9	21 November - 20 December	25	39	2	2
10	21 December - 19 January	25	36	9	9
11	20 January - 18 February	14	23	1	1
12	19 February - 20 March	18	17	7	7
2020
1	20 March-19 April	13	21	0	0
2	20 April - 20 May	16	26	7	8
3	21 May- 20 June	16	31	1	1
4	21 June - 21 July	9	11	2	2
5	22 July - 21 August	10	12	2	2
6	22 August - 21 September	18	27	5	5
7	22 September - 21 October	13	26	2	2
8	22 October - 20 November	30	59	5	6
9	21 November - 20 December	29	45	4	4
10	21 December - 19 January	30	59	6	6
11	20 January - 18 February	34	67	11	11
12	19 February - 20 March	27	43	5	5
2021
1	20 March-19 April	23	34	7	7
2	20 April - 20 May	20	31	3	3
3	21 May- 20 June	14	20	2	2
4	21 June - 21 July	13	14	3	3
5	22 July - 21 August	12	20	2	3
6	22 August - 21 September	24	51	1	1
7	22 September - 21 October	19	37	3	3
8	22 October - 20 November	18	36	3	3
9	21 November - 20 December	26	60	8	8
10	21 December - 19 January	22	33	2	2
11	20 January - 18 February	26	60	2	2
12	19 February - 20 March	27	60	4	4

## Sheet: Tehran
Num	Month	Number of incident-services provided	The number of injured	Death on the scene	The total number of deceased
2017
1	20 March-19 April	75	119	7	7
2	20 April - 20 May	62	121	4	4
3	21 May- 20 June	59	97	4	4
4	21 June - 21 July	72	143	3	4
5	22 July - 21 August	47	109	4	4
6	22 August - 21 September	61	110	16	16
7	22 September - 21 October	45	80	2	2
8	22 October - 20 November	38	62	3	3
9	21 November - 20 December	35	52	2	2
10	21 December - 19 January	23	38	2	2
11	20 January - 18 February	41	57	4	4
12	19 February - 20 March	49	83	2	2
2018
1	20 March-19 April	57	108	1	1
2	20 April - 20 May	50	102	0	0
3	21 May- 20 June	33	57	5	5
4	21 June - 21 July	46	80	7	7
5	22 July - 21 August	54	90	5	5
6	22 August - 21 September	53	105	1	2
7	22 September - 21 October	47	88	11	11
8	22 October - 20 November	61	127	6	6
9	21 November - 20 December	44	70	0	0
10	21 December - 19 January	39	69	10	10
11	20 January - 18 February	44	84	6	6
12	19 February - 20 March	47	91	2	3
2019
1	20 March-19 April	62	151	2	2
2	20 April - 20 May	30	64	3	3
3	21 May- 20 June	45	75	2	2
4	21 June - 21 July	63	153	3	3
5	22 July - 21 August	54	100	5	5
6	22 August - 21 September	56	118	4	5
7	22 September - 21 October	39	72	0	0
8	22 October - 20 November	57	93	4	4
9	21 November - 20 December	41	79	6	6
10	21 December - 19 January	41	109	3	3
11	20 January - 18 February	40	51	2	2
12	19 February - 20 March	28	50	0	0
2020
1	20 March-19 April	32	45	1	1
2	20 April - 20 May	42	66	3	3
3	21 May- 20 June	52	99	5	5
4	21 June - 21 July	54	74	4	4
5	22 July - 21 August	53	80	5	5
6	22 August - 21 September	46	80	7	7
7	22 September - 21 October	44	68	1	1
8	22 October - 20 November	44	61	3	3
9	21 November - 20 December	30	45	2	2
10	21 December - 19 January	40	47	1	1
11	20 January - 18 February	42	78	5	5
12	19 February - 20 March	46	78	4	4
2021
1	20 March-19 April	39	53	4	4
2	20 April - 20 May	39	56	6	6
3	21 May- 20 June	47	93	0	0
4	21 June - 21 July	52	90	6	6
5	22 July - 21 August	50	92	5	5
6	22 August - 21 September	64	95	5	5
7	22 September - 21 October	51	96	4	4
8	22 October - 20 November	34	55	5	5
9	21 November - 20 December	51	88	3	3
10	21 December - 19 January	40	44	1	1
11	20 January - 18 February	32	61	8	8
12	19 February - 20 March	33	38	2	2

[truncated: 22 more sheets: Kh Razavi, Kh Shomali, Khuzestan, Zanjan, Semnan, Sistan, Fars, Qazvin, Qom, Kordestan, Kerman, Kermanshah, Kohgiluye, Gollestan, Gilan, Lorestan, Mazandaran, Markazi, Hormozgan, Hamedan …]
